# Supplementary material for: A Systematic Review of the Current Evidence of the Effectiveness and Safety of Immunoprophylaxis Using Sublingual Dead Whole Bacteria to Prevent Recurrent Urinary Tract Infections (rUTIs)
Source: Antibiotics (Basel). 2025 Dec 19;15(1):6. doi: 10.3390/antibiotics15010006 (PMC12837869; doi:10.3390/antibiotics15010006)
Supplement: Supplementary file 1 [file antibiotics-15-00006-s001.zip]

Archive with 1 entries (1 files):
- antibiotics-4021135-supplementary.pdf
